# Supplementary material for: Population Pharmacokinetic Study of Benzylpenicillin in Critically Unwell Adults
Source: Antibiotics (Basel). 2023 Mar 24;12(4):643. doi: 10.3390/antibiotics12040643 (PMC10135101; doi:10.3390/antibiotics12040643)
Supplement: Supplementary file 1 [file antibiotics-12-00643-s001.zip]

Archive with 1 entries (1 files):
- antibiotics-2252113-supplementary.pdf
